# Supplementary material for: Perfluorosulfonic Acid Membranes Modified with Polyaniline and Hydrothermally Treated for Potentiometric Sensor Arrays for the Analysis of Combination Drugs
Source: Membranes (Basel). 2023 Mar 8;13(3):311. doi: 10.3390/membranes13030311 (PMC10058550; doi:10.3390/membranes13030311)
Supplement: Supplementary file 1 [file membranes-13-00311-s001.zip]

Archive with 1 entries (1 files):
- membranes-2249708-supplementary.pdf
